# Supplementary material for: CdTe Quantum Dots Encapsulated on Perovskite Grains Enable Highly Efficient and Stable Perovskite Solar Cells
Source: Adv Mater. 2026 Jan 10;38(12):e21104. doi: 10.1002/adma.202521104 (PMC12933008; doi:10.1002/adma.202521104)
Supplement: Supplementary file 2 — Supporting file 2: adma72124‐sup‐0002‐DataFile.zip. [file ADMA-38-e21104-s002.zip]

Archive with 3 entries (3 files):
- 26.73% CdTe.csv
- Certified PCE.pdf
- EQE.csv
