# Supplementary material for: CdTe Quantum Dots Encapsulated on Perovskite Grains Enable Highly Efficient and Stable Perovskite Solar Cells
Source: Adv Mater. 2026 Jan 10;38(12):e21104. doi: 10.1002/adma.202521104 (PMC12933008; doi:10.1002/adma.202521104)
Supplement: Supplementary file 2 — Supporting file 2: adma72124‐sup‐0002‐DataFile.zip. [file ADMA-38-e21104-s002.zip › 26.73% CdTe.csv]

[Parameter]
Start (V)	1.3
End (V)	-0.1
Step (V)	0.02
Area (cm^2)	0.0691
SUN	1
NPLC	1
Compliance (A)	1
Sense mode	TRUE
degC	0
[Result]
[Raw Data]	Volt (V)	I (mA)	J (mA/cm^2)
	1.3	-2.327651005	-33.68525333
	1.28	-1.661099066	-24.03906029
	1.26	-1.060263515	-15.34390037
	1.24	-0.532380979	-7.704500425
	1.22	-0.060044438	-0.868949901
	1.2	0.343250778	4.967449759
	1.18	0.699410133	10.1217096
	1.16	0.995720634	14.40984999
	1.14	1.27090801	18.39230116
	1.12	1.476975828	21.37446929
	1.1	1.623087436	23.48896435
	1.08	1.703149731	24.64760826
	1.06	1.742579564	25.21822813
	1.04	1.77090747	25.62818336
	1.02	1.782052632	25.78947368
	1	1.787918506	25.87436333
	0.98	1.788505093	25.88285229
	0.96	1.787918506	25.87436333
	0.94	1.787918506	25.87436333
	0.92	1.788505093	25.88285229
	0.9	1.789678268	25.89983022
	0.88	1.790851443	25.91680815
	0.86	1.789091681	25.89134126
	0.84	1.789091681	25.89134126
	0.82	1.789091681	25.89134126
	0.8	1.792024618	25.93378608
	0.78	1.792024618	25.93378608
	0.76	1.792024618	25.93378608
	0.74	1.792024618	25.93378608
	0.72	1.792024618	25.93378608
	0.7	1.792024618	25.93378608
	0.68	1.792024618	25.93378608
	0.66	1.79378438	25.95925297
	0.64	1.795544143	25.98471986
	0.62	1.79613073	25.99320883
	0.6	1.797303905	26.01018676
	0.58	1.79613073	25.99320883
	0.56	1.796717317	26.00169779
	0.54	1.797890492	26.01867572
	0.52	1.797890492	26.01867572
	0.5	1.800236842	26.05263158
	0.48	1.800236842	26.05263158
	0.46	1.800236842	26.05263158
	0.44	1.80082343	26.06112054
	0.42	1.802717856	26.08853627
	0.4	1.802461536	26.08482686
	0.38	1.80285984	26.09059103
	0.36	1.803610656	26.10145667
	0.34	1.8043776	26.11255572
	0.32	1.80588096	26.13431201
	0.3	1.804730688	26.11766553
	0.28	1.804580928	26.11549823
	0.26	1.80294048	26.09175803
	0.24	1.80185184	26.07600347
	0.22	1.8014256	26.06983502
	0.2	1.805305824	26.12598877
	0.18	1.80605088	26.13677106
	0.16	1.806380352	26.1415391
	0.14	1.806712992	26.146353
	0.12	1.806115392	26.13770466
	0.1	1.805648832	26.13095271
	0.08	1.805356512	26.12672232
	0.06	1.807581312	26.15891913
	0.04	1.80863424	26.17415687
	0.02	1.809842976	26.19164944
	0	1.809931392	26.19292897
	-0.02	1.81117152	26.21087583
	-0.04	1.810530432	26.20159815
	-0.06	1.810687392	26.20386964
	-0.08	1.80920016	26.18234674
	-0.1	1.81021392	26.19701766
==========
Sun	Isc (mA)	Voc (V)	Pmax (mW)	Imax (mA)	Vmax (V)	Efficiency (%)	Fill Factor (%)	Jsc (mA/cm^2)	Area (cm^2)	Rs (ohm)	Rsh (ohm)
1	1.80993	1.21677	1.84713	1.74258	1.06	26.7313	83.874	26.1929	0.0691	109.6727	152766
