# Supplementary material for: CdTe Quantum Dots Encapsulated on Perovskite Grains Enable Highly Efficient and Stable Perovskite Solar Cells
Source: Adv Mater. 2026 Jan 10;38(12):e21104. doi: 10.1002/adma.202521104 (PMC12933008; doi:10.1002/adma.202521104)
Supplement: Supplementary file 2 — Supporting file 2: adma72124‐sup‐0002‐DataFile.zip. [file ADMA-38-e21104-s002.zip › EQE.csv]

1
AM1.5G	25.107897			Measure Mode	AC-EQE
AM1.5D	22.090396			AM 1.5G	25.107897
AM 0	30.485553			AM 1.5D	22.090396
Lambda(nm)	EQE (%)	SR (A/W)	Jsc (mA/cm^2)	AM 0	30.485553
300	0.887084	0.002146	0	WL-Range	300-900nm
310	6.761654	0.016904	0.000242	Voltage Bias	0.48
320	21.711954	0.056031	0.00531	Date/Time	11-19_16-31-12
330	39.437126	0.104954	0.026426	Spent Seconds	58
340	53.936622	0.147891	0.054523
350	66.463239	0.187598	0.080112
360	73.772081	0.214177	0.106144
370	75.119477	0.224147	0.140105
380	76.528304	0.234522	0.156215
390	78.825283	0.247918	0.152704
400	82.780753	0.267035	0.193923
410	86.217448	0.285074	0.318707
420	88.943468	0.30126	0.352199
430	90.441379	0.313627	0.365003
440	90.891818	0.322519	0.381921
450	91.145083	0.330768	0.468598
460	91.615363	0.339863	0.517913
470	91.729793	0.347686	0.535841
480	92.309175	0.357326	0.556876
490	93.907332	0.371085	0.556918
500	94.169564	0.379716	0.588894
510	94.580618	0.389001	0.592683
520	94.885511	0.397907	0.586666
530	94.951038	0.405839	0.615097
540	95.066878	0.414001	0.634721
550	95.497679	0.423578	0.639651
560	95.853919	0.432889	0.654053
570	96.12205	0.441851	0.658811
580	96.477759	0.451267	0.663153
590	96.482856	0.459072	0.678581
600	96.776108	0.468271	0.674085
610	97.607994	0.480168	0.699502
620	97.459484	0.487297	0.703848
630	97.529576	0.495513	0.697278
640	97.481751	0.503132	0.715538
650	97.681933	0.512042	0.72056
660	97.410521	0.518475	0.70121
670	97.014276	0.52419	0.733754
680	95.524198	0.523842	0.736236
690	93.716658	0.521488	0.667705
700	92.735717	0.523508	0.665414
710	92.499084	0.529632	0.683342
720	92.471787	0.536933	0.637577
730	93.895674	0.552773	0.592488
740	94.227707	0.562327	0.662243
750	95.144097	0.575468	0.703718
760	96.063135	0.588774	0.685941
770	93.758365	0.582209	0.420477
780	87.033982	0.547472	0.66333
790	61.661176	0.392841	0.54128
800	28.167352	0.181725	0.31465
810	10.258806	0.067013	0.134132
820	2.940155	0.019443	0.041088
830	1.462818	0.009791	0.013324
840	0.392095	0.002656	0.005955
850	0.858483	0.005885	0.004234
860	0.457273	0.003171	0.004321
870	0.080241	0.000563	0.001809
880	0.001592	0.000011	0.000275
890	0.081274	0.000583	0.000274
900	0.024833	0.00018	0.000314
